# Supplementary material for: Antitumor activity of Z-endoxifen in aromatase inhibitor-sensitive and aromatase inhibitor-resistant estrogen receptor-positive breast cancer
Source: Breast Cancer Res. 2020 May 19;22:51. doi: 10.1186/s13058-020-01286-7 (PMC7238733; doi:10.1186/s13058-020-01286-7)
Supplement: Supplementary file 7 — Additional file 7. List of 532 genes regulated by Z-endoxifen treatment in MCF7LR tumors compared to letrozole-treated MCF7LR tumors. [file 13058_2020_1286_MOESM7_ESM.xlsx]

## Sheet: Table S1
Table S1: List of 532 genes regulated by Z-endoxifen treatment in MCF7LR tumors compared to letrozole-treated MCF7LR tumors.
[Gene symbol bolded in meroon indicates ERα regulated genes]
Gene Symbol	Fold-Change	P-value
MUCL1	19.5337	5.31206e-09
FAM198B	10.6386	1.74896e-10
SYNPO2L	10.4214	5.12109e-08
IGFBP5	8.60582	1.36472e-05
BCAS1	7.38945	5.96614e-09
ERBB4	6.09469	1.87822e-08
HS6ST2	6.03384	5.82269e-07
UGT2B17	6.03064	0.000110002
NA	5.7625	7.12972e-07
KRT13	5.58059	1.0881e-06
PIP	5.4505	0.00401161
UGT2B15	5.21742	2.71491e-05
DST	4.9504	9.78581e-05
SOCS2	4.88752	2.56347e-07
SOX2	4.82852	2.05219e-05
SLC22A15	4.75357	4.37886e-07
UGT2B28	4.6617	8.99887e-08
CALML5	4.57062	0.000379709
CXCR7	4.45666	0.000165474
CPE	4.4386	3.55409e-05
THRSP	4.41915	0.000179198
KIAA1377	4.26602	2.24673e-05
ID1	4.18917	1.38828e-07
IGHG1	4.09385	0.0437993
DKK1	3.91556	0.000108957
EHF	3.91335	0.00204303
ANK3	3.88846	1.83905e-05
TRERF1	3.87268	1.03228e-05
FAM129A	3.86413	0.021462
ABCC4	3.86354	0.00413754
KLK3	3.80075	0.000145974
DAB2	3.7361	0.000181071
SLITRK6	3.71761	0.00123947
MUM1L1	3.6848	0.000270397
GRB14	3.60391	2.12057e-05
FAM84A	3.57542	1.32179e-05
TMEM178	3.53078	1.76473e-06
ITGB6	3.52602	0.00041999
ATP8A1	3.49855	1.26335e-06
TFPI	3.47362	0.0418238
IL1R1	3.39886	1.01437e-05
RHOBTB3	3.37724	0.0111101
TIMP3	3.25918	1.31688e-06
MSMB	3.21083	0.0358599
GABRA1	3.20061	0.000452087
FUT9	3.16101	0.00259485
PRICKLE2	3.15512	5.87966e-05
PDZK1	3.07104	0.000857713
BASP1	3.01391	2.46318e-05
KRT15	2.98712	0.000976956
THBS4	2.945	0.00192848
BMP7	2.903	0.00176103
DEGS1	2.87261	9.36649e-05
TMTC2	2.87062	0.000726187
LOC653602	2.86957	0.000233542
LOC144481	2.86656	4.62672e-05
SEMA3E	2.85141	3.37355e-06
ZMAT1	2.84527	6.18418e-06
HIPK2	2.84232	8.74882e-05
ELF5	2.83079	6.54174e-06
SFMBT2	2.82566	2.43093e-08
FAM179A	2.82045	0.000582152
FAM13C	2.81771	3.90115e-05
DIAPH2	2.80251	7.11544e-05
SASH1	2.80146	3.26338e-07
CRISP3	2.79021	0.000431696
ID3	2.76102	7.53612e-07
MMP16	2.75532	0.00434671
CHD6	2.75247	4.48581e-05
ARHGEF37	2.74504	8.25232e-07
LOC645431	2.72762	0.000795289
LOC145837	2.72315	0.000101204
IGSF3	2.7151	3.50446e-07
NBEA	2.71402	4.68159e-05
SH3BGRL	2.71028	2.32045e-07
ST3GAL5	2.69374	1.10876e-06
NR4A2	2.68635	0.00048753
SHANK2	2.67244	1.09556e-05
FGD6	2.65992	0.000200908
LOC374491	2.65638	0.00109025
NEAT1	2.64827	0.00046319
MAP2	2.64484	5.85359e-05
MYO1B	2.63943	3.20002e-05
WWC1	2.63259	8.19052e-05
ITGB8	2.6312	0.000744148
TNS3	2.6307	7.14584e-06
PION	2.62233	0.000130448
PLEKHM3	2.61699	8.34347e-06
CCDC83	2.57153	0.000270726
MCCC2	2.57026	0.0179889
FOXP1	2.55967	4.68834e-06
KCND3	2.55602	8.26359e-05
RIN2	2.55348	0.000620919
SPINK4	2.54756	2.45659e-05
AR	2.54314	4.22236e-05
CDC20B	2.52577	0.00200606
VTCN1	2.50942	0.0177612
NEB	2.5032	1.79022e-05
GPATCH2	2.49084	0.00447362
TXNIP	2.48962	4.2157e-06
ITPR1	2.48436	4.88703e-05
TMEM150C	2.46559	0.000129121
KIAA1199	2.45938	0.00013514
POTEM	2.44974	0.000124459
MTUS1	2.44919	3.87298e-05
PP14571	2.44235	0.000154742
LIMCH1	2.43438	0.00403594
NCRNA00182	2.42978	6.934e-05
KIAA1324	2.42015	4.87301e-06
C18orf1	2.41821	0.000220608
EGR2	2.41383	0.00511143
NANOG	2.41225	2.91808e-07
PTPN13	2.39654	0.000274172
VAV3	2.39372	0.000101921
AOX1	2.39248	0.00118346
RAI2	2.38585	3.52901e-06
LCOR	2.36592	1.19641e-06
SYNPO2	2.35493	0.0123783
FAM196A	2.3437	0.00207342
ADCY1	2.32869	0.000768849
DUSP4	2.3262	0.000368992
LOC100216479	2.32312	1.74436e-05
MGAT4A	2.31386	7.37448e-06
PRKACB	2.30255	0.00017064
CYLD	2.2929	0.000120809
BIK	2.28701	0.00248208
HMGCS2	2.28612	6.69946e-06
MARCKS	2.27236	9.40268e-06
ABCC5	2.26583	1.95063e-06
MAP3K5	2.25787	0.000140319
DLG5	2.25172	0.00332778
KLF5	2.24591	0.00289024
ACSS1	2.24528	2.02723e-05
ABCC3	2.24394	7.63992e-06
SIM2	2.24326	3.4232e-06
EGR1	2.24111	4.02243e-05
CD44	2.24023	0.0106436
FAM171B	2.23304	0.000198635
HCRP1	2.23177	0.000185167
HOPX	2.22567	0.000380993
SSFA2	2.2117	0.000248837
PPA2	2.20648	0.00075575
FNBP1	2.20576	0.000352979
PGM2L1	2.20153	4.07407e-05
ANKRD22	2.19432	0.000146808
KDELC2	2.18768	2.54376e-05
LOC100272216	2.18322	0.000232564
RNF144B	2.17898	2.26203e-06
CYP4Z2P	2.16441	0.00126459
ATP9A	2.14858	2.50867e-05
TTLL5	2.14553	0.00524738
CREB3L2	2.13955	3.23108e-05
SFPQ	2.13699	0.000160458
SGMS2	2.13471	0.000129843
SH3BP4	2.12019	1.49549e-06
SLC25A16	2.11878	0.000131221
TRIM45	2.11723	0.000512934
WWC3	2.11538	1.82691e-05
ATP1B1	2.11455	0.00057626
RBL2	2.1125	4.90738e-06
IKZF2	2.11123	0.0100079
GUCY1B2	2.10651	0.000108958
CPEB4	2.10292	2.084e-05
CDH11	2.08517	0.00181372
MYCL1	2.08387	0.000112252
RCAN3	2.08324	3.61618e-05
ZNF503	2.08036	0.00241344
C4orf34	2.0768	0.000135935
ID2	2.0746	0.000601779
GABBR2	2.07259	0.000943145
TRA2A	2.0706	0.00232174
UTRN	2.06887	7.48807e-06
TRIM36	2.0681	4.29285e-06
SMAD9	2.06392	0.000978808
RNF19A	2.06117	1.40335e-05
SFI1	2.06044	0.020603
FARP1	2.05209	0.000274619
PLEKHH1	2.05142	0.000516042
ZBTB20	2.05109	1.95716e-05
DIRC3	2.04986	0.000193355
AP1S3	2.04159	0.0013642
SPG7	2.03361	0.000676782
SRSF4	2.02847	0.000316808
OLFML3	2.02387	0.0208388
ZNF704	2.02326	2.79194e-06
PPFIBP2	2.02197	0.000323527
WDR52	2.01977	0.00490517
VANGL1	2.01597	0.00242561
RHOU	2.00815	7.15713e-05
NHS	2.00723	0.000647076
DUSP1	2.00003	1.79617e-05
CCT2	-2.00041	0.000107261
SLC1A4	-2.0007	8.58459e-05
CDC25C	-2.00153	0.00079913
ME1	-2.00276	0.000406434
LOC221710	-2.00277	0.000597288
BRAP	-2.00286	7.83593e-05
CD109	-2.00326	0.0006387
CDCA2	-2.00399	0.000125823
FGFR1OP	-2.0057	0.000440154
MTFP1	-2.00659	4.27171e-05
TMEM48	-2.00661	0.000438273
MNS1	-2.00697	0.0164826
UTP15	-2.00718	0.00126139
SIP1	-2.0079	0.00112821
PAK2	-2.00815	0.00126807
NCAPG	-2.00856	0.00241046
NDUFAF4	-2.00874	0.00020499
NTHL1	-2.00932	0.000266934
GMNN	-2.01041	0.000454256
MST4	-2.01099	3.10698e-06
MATN2	-2.01157	0.000931808
PGK1	-2.01158	0.00017591
PTTG3P	-2.01196	0.000384221
MTFMT	-2.01252	0.00190031
ZNF891	-2.01316	2.19591e-05
GABPA	-2.01327	0.00144518
CENPQ	-2.01423	0.000264294
MRPL11	-2.01522	1.293e-05
RNGTT	-2.01733	0.000260899
MAP3K8	-2.01956	0.00131876
LRP8	-2.02115	0.00390698
RAD21	-2.02287	0.000149293
TPM3	-2.0254	2.58586e-05
TUBB6	-2.02576	0.000539767
ABHD2	-2.02626	0.000647465
KIF23	-2.02787	0.00123317
NDC80	-2.02981	0.00291309
PLK4	-2.03012	1.68077e-05
AGGF1	-2.0305	0.00160466
SAMHD1	-2.03073	0.0107953
MICAL2	-2.03086	1.9165e-05
DTYMK	-2.03136	0.000100131
KLHL5	-2.03277	0.00011517
DTL	-2.03319	0.00423278
NQO1	-2.03347	6.31735e-05
NTAN1	-2.03518	0.000101368
MITF	-2.03532	0.000109151
REPS2	-2.0387	8.18596e-05
MFAP3	-2.03892	0.00358315
C6orf211	-2.03953	6.61634e-05
MTRF1	-2.04001	0.00171807
ANAPC5	-2.04097	0.000746792
DPH3	-2.04258	0.000227346
RFC3	-2.04449	0.00273061
CCND1	-2.04593	1.52585e-05
KCTD6	-2.04611	0.00113791
PRKX	-2.04639	0.00126174
THAP1	-2.0473	0.000165963
MYOF	-2.04781	4.69386e-05
LOC339803	-2.0486	0.00237841
AHNAK	-2.05077	2.71443e-05
C12orf24	-2.05328	0.000403404
TAF1A	-2.05444	0.000286524
MED28	-2.05596	0.000210808
OLFM1	-2.05692	0.000938232
MREG	-2.05761	0.000382832
PNO1	-2.06137	5.2878e-05
FBXO22	-2.06205	0.000340538
CENPA	-2.06263	0.000217531
CDC25A	-2.0639	0.000138686
SHCBP1	-2.06559	0.0085962
MAP3K1	-2.06586	0.000175238
EIF4E	-2.06641	0.000425542
KIAA1524	-2.06692	0.000249212
C12orf5	-2.06838	0.000406146
MEGF9	-2.0697	0.000347767
NEK2	-2.07074	0.00133568
CCDC132	-2.07117	0.00010637
HIST1H4H	-2.07154	0.00154066
LOC729680	-2.07197	0.000274496
UBE2C	-2.07351	3.58689e-05
CDKN3	-2.07559	9.48079e-05
ZWILCH	-2.07863	0.000874525
IGSF1	-2.07975	0.000152743
ANTXR1	-2.07977	0.000824257
RLN2	-2.08151	0.00287587
YBX2	-2.08234	2.0576e-05
DNAH14	-2.0831	0.000866741
TIPIN	-2.08401	0.000528754
CKS2	-2.08431	7.95562e-05
PIGM	-2.08503	0.00014072
CHRNA5	-2.08587	0.00363042
FZD1	-2.08703	2.72356e-05
RAD51AP1	-2.09059	0.000317711
DYRK4	-2.0912	0.00412867
DCUN1D1	-2.09234	3.02091e-05
FCRLB	-2.09274	5.53522e-05
GTF2H2	-2.09669	0.000206475
KIF14	-2.09694	0.0007572
KIF20A	-2.10042	0.00311663
SMOC2	-2.10072	0.00198069
LACTB	-2.10111	0.00146131
AMOTL1	-2.10231	0.000189686
TCEB1	-2.10275	0.000356677
MSH6	-2.10379	0.000817515
PRKD3	-2.10685	0.0100121
IKBIP	-2.10792	0.000220395
FSIP1	-2.11869	0.0161079
MYB	-2.12039	8.29399e-05
SPC25	-2.12209	0.00558371
AK4	-2.12304	0.000675447
CLIC4	-2.12521	0.000805877
JAK2	-2.12619	3.37026e-05
AZGP1	-2.13175	0.00424454
PSPH	-2.13215	0.000117682
FAM54A	-2.13247	9.53036e-06
PLOD2	-2.13297	0.000119321
WDR76	-2.13427	0.000273775
MED30	-2.13481	9.26377e-05
C4orf3	-2.13536	1.51764e-05
GCLM	-2.13564	0.000188144
TMEM107	-2.13665	0.000112744
SLC22A5	-2.13679	0.000397816
RPL39L	-2.1381	6.7713e-05
FIGNL1	-2.13941	6.55942e-05
FAM76A	-2.13961	0.000627737
RAD54B	-2.14291	0.000473797
CDK1	-2.14794	0.000126873
IMPA2	-2.14928	0.000457447
CENPN	-2.1516	3.2337e-05
DHFR	-2.15307	5.90777e-06
TMED2	-2.15529	2.06851e-05
CISD2	-2.15674	3.59608e-06
N6AMT1	-2.1585	4.53704e-05
RHOA	-2.15853	5.39476e-06
VPS35	-2.15932	7.33623e-05
IMMP1L	-2.16043	1.66881e-05
ABCE1	-2.162	3.94889e-05
NUDT21	-2.16298	0.000183442
PEG10	-2.16409	0.00055461
RFC5	-2.16657	1.27493e-05
CASC5	-2.16804	0.000874002
ZNF492	-2.17115	0.000772066
C15orf23	-2.17168	7.07958e-05
MAD2L1	-2.17197	2.27367e-05
FEN1	-2.17527	4.66734e-05
APOD	-2.17685	0.000102128
TSR1	-2.17823	0.000672303
GAN	-2.17967	5.28462e-06
WDHD1	-2.17977	0.00148259
C6orf141	-2.18144	0.000976469
KIF2A	-2.18313	0.000461229
PRIM2	-2.18405	0.00175152
SCAMP1	-2.18488	0.000178316
CROT	-2.18523	0.000396228
ABCD3	-2.1869	1.1166e-05
TMEM170A	-2.18882	0.0021431
MYEOV	-2.18911	0.000864593
SCLT1	-2.19296	0.000788195
ALG10	-2.1951	0.00668635
SGK3	-2.19666	1.46885e-05
NDRG1	-2.20015	0.00212747
UTP23	-2.20064	6.75576e-05
LYAR	-2.20418	3.54937e-05
SPC24	-2.20496	4.82666e-05
NRIP1	-2.20512	0.000240501
C21orf45	-2.2061	1.12414e-05
C3orf23	-2.2095	0.00177595
ZNRF1	-2.21006	1.47073e-05
STK17A	-2.21299	0.000342952
EPS15L1	-2.21756	4.79958e-05
TK1	-2.21811	0.000972404
C11orf30	-2.21832	0.000637266
PEX11A	-2.21849	8.08396e-05
DNMBP	-2.22825	1.35228e-06
GIMAP2	-2.22865	0.000152794
FBXO31	-2.23021	3.07991e-05
CISH	-2.2306	1.17594e-05
GGH	-2.23128	5.56604e-05
ANP32E	-2.23417	0.00114764
CHEK1	-2.23709	0.000628694
ARL11	-2.24102	5.64882e-05
TPM4	-2.24195	2.853e-05
NUDCD1	-2.24673	0.000276318
DENR	-2.24844	0.000250768
CNOT7	-2.2485	2.07829e-05
FAM118B	-2.24962	0.000500027
CCDC110	-2.25263	1.2082e-06
EGR3	-2.25342	0.000793453
PPID	-2.25443	7.42913e-06
HSH2D	-2.26245	7.4531e-05
PTGR1	-2.26293	0.00132502
COX11	-2.26654	0.00130173
SLC27A6	-2.26899	0.000945963
C13orf34	-2.27553	4.28775e-05
TIFA	-2.27753	0.000179704
CKS1B	-2.27958	1.12345e-05
CDC20	-2.27984	0.000169509
KIAA1704	-2.27993	7.61356e-05
RABL3	-2.28901	9.60483e-05
AP1G1	-2.28938	0.000252254
ABHD11	-2.28981	0.000873363
FREM2	-2.29257	1.71481e-05
ORC1L	-2.29381	0.000222929
CHAC2	-2.29384	4.45637e-05
ATF7	-2.29389	3.05549e-05
GTSE1	-2.29522	0.00109743
CDCA7	-2.29855	0.00131749
HPS3	-2.29998	0.00240236
CDC6	-2.30007	0.000138178
BAGE	-2.30653	0.00152338
SLC39A6	-2.30869	4.16018e-07
CRABP1	-2.31292	1.52675e-05
FBXO5	-2.3135	0.000177279
MCM10	-2.31647	0.00126605
OIP5	-2.3168	2.34937e-05
RHOBTB1	-2.31969	0.00308094
C18orf19	-2.32082	0.000188354
TOP2A	-2.32187	0.000101562
TXNDC9	-2.32415	7.79383e-07
YAF2	-2.32758	0.000104841
PBK	-2.3288	0.000333777
C4orf46	-2.33032	0.000219181
CDKN2AIPNL	-2.33793	3.50925e-06
RMND1	-2.34776	3.86373e-05
FAS	-2.34831	0.0017096
XRCC4	-2.34992	6.72349e-05
GAL	-2.35638	8.48736e-07
HAUS1	-2.35783	9.43903e-05
BNIP3	-2.36164	0.000297383
C4orf43	-2.36908	1.24223e-05
AURKB	-2.37782	0.00111543
SQLE	-2.38311	1.27246e-05
TGFA	-2.3843	1.11552e-05
PMAIP1	-2.3879	0.000380692
CAPG	-2.39599	4.61078e-05
NIP7	-2.39997	0.000648891
MBOAT1	-2.40011	7.20396e-05
MSX2	-2.40322	2.11442e-05
TPBG	-2.40464	1.63345e-06
PKIB	-2.41579	2.18813e-06
PRSS23	-2.41787	0.00297834
C18orf56	-2.42552	7.1383e-06
BLVRB	-2.42697	3.89133e-07
PVRL3	-2.43006	0.00162733
EXOSC2	-2.43443	1.02529e-05
C11orf82	-2.4425	0.000828811
NUPL1	-2.45692	5.25439e-05
TP53RK	-2.46008	2.52001e-05
DENND5B	-2.46539	7.30435e-07
FIBCD1	-2.47226	5.08067e-05
RAD51	-2.47461	6.59639e-05
RWDD2B	-2.48582	0.000143402
EXOSC3	-2.48626	5.74462e-05
EGLN1	-2.50181	1.63911e-05
RASGRP1	-2.50435	0.000253859
PEX13	-2.50743	2.19841e-05
NR5A2	-2.51603	0.00340757
NBPF8	-2.51867	0.000442123
TMPO	-2.53099	6.28584e-06
C12orf48	-2.53237	2.0599e-06
C2orf3	-2.53661	0.000127457
PDLIM3	-2.55358	9.11984e-06
PIR	-2.56143	0.000158769
C1orf174	-2.56596	1.39687e-05
FAM83D	-2.57545	2.59734e-05
RAB31	-2.57929	8.7659e-05
CDCA8	-2.58057	6.29429e-05
OGFOD1	-2.5837	0.000801861
AP1S2	-2.58769	7.92352e-06
CCNA2	-2.59434	1.94791e-05
FH	-2.60701	0.000236904
NCAM2	-2.61335	5.11313e-05
KCNK2	-2.61915	0.00024238
SUV39H2	-2.62049	0.000278826
AP1AR	-2.62212	3.30506e-05
C1orf210	-2.62308	4.54789e-05
G2E3	-2.62328	1.25012e-06
CCNB2	-2.62739	1.50361e-05
MICB	-2.64813	0.000267581
HEY2	-2.65426	0.0231031
ARHGEF26	-2.65573	0.00108895
NMU	-2.66718	1.17898e-06
CENPM	-2.68921	0.000254335
GULP1	-2.69007	1.17238e-05
C10orf78	-2.70142	5.01067e-05
SAP30	-2.70365	5.65551e-06
TYMS	-2.71942	4.20391e-05
ADD3	-2.72059	2.68001e-05
CA12	-2.72408	0.00204558
TIMM8A	-2.72974	0.000797767
BCL10	-2.73502	0.000292131
HINT3	-2.77399	1.39861e-05
KLHL7	-2.7742	0.00273336
COL21A1	-2.7853	0.000316594
DEPDC1	-2.78654	1.72128e-05
TEKT5	-2.82896	0.0109777
CA2	-2.84448	0.0159914
CXCL12	-2.84546	4.8815e-05
NEDD1	-2.87555	4.30457e-05
UBE2T	-2.88563	2.39029e-06
HIVEP3	-2.91581	0.000115984
SIAH2	-2.9349	2.08314e-07
BDKRB2	-2.93561	0.000134718
GINS3	-2.95146	3.57061e-05
AMIGO2	-2.96114	1.9973e-05
PPIF	-2.9668	9.91978e-07
LGALS1	-2.96994	8.36946e-07
C14orf182	-2.98312	0.000120062
TBC1D1	-3.00158	1.41163e-08
MND1	-3.02476	2.62781e-06
MPHOSPH6	-3.02645	0.000132226
MED21	-3.03178	1.90451e-06
TFF3	-3.08106	0.000249512
KISS1R	-3.11557	0.00244787
FOXC1	-3.15215	4.35137e-05
AREG	-3.16083	0.00060093
COL12A1	-3.24827	4.41824e-06
ADRA2A	-3.4028	0.000866242
NBPF1	-3.51495	4.49302e-07
IRX2	-3.55081	3.75763e-08
TNNT1	-3.58094	3.99412e-08
CYP26B1	-3.58554	0.000155955
DLC1	-3.59678	7.91782e-06
SUSD3	-3.61741	1.68352e-06
C10orf112	-3.63753	0.00119985
ELOVL2	-3.66854	7.84275e-06
TMPRSS3	-3.79615	9.56037e-07
IGF1R	-3.82716	2.211e-06
ADRB1	-4.32696	7.18548e-06
C15orf48	-4.7527	1.73946e-06
SYTL4	-4.81232	4.37662e-05
PGR	-4.8146	4.34423e-08
FAIM3	-5.11849	1.99308e-08
SCNN1G	-5.17844	2.22311e-07
RGS22	-5.48453	1.44039e-06
PPM1K	-5.51551	2.44143e-06
FHL1	-5.78476	6.69662e-07
MYBL1	-6.80494	1.01282e-07
NPY1R	-7.69565	1.98495e-07
IL20	-16.4032	6.43725e-09
