# Supplementary material for: Antitumor activity of Z-endoxifen in aromatase inhibitor-sensitive and aromatase inhibitor-resistant estrogen receptor-positive breast cancer
Source: Breast Cancer Res. 2020 May 19;22:51. doi: 10.1186/s13058-020-01286-7 (PMC7238733; doi:10.1186/s13058-020-01286-7)
Supplement: Supplementary file 8 — Additional file 8. List of 660 genes regulated by tamoxifen treatment in the MCF7LR tumors compared to letrozole-treated MCF7LR tumors. [file 13058_2020_1286_MOESM8_ESM.xlsx]

## Sheet: Table S2
Table S2: List of 660 genes regulated by tamoxifen treatment in the MCF7LR tumors compared to letrozole-treated MCF7LR tumors.
[Gene symbol bolded in meroon indicates ERα regulated genes]
Gene Symbol	Fold-Change	P-value
CDC20B	52.5274	1.32448e-08
SLITRK6	20.4521	1.1614e-05
MSMB	16.1895	4.99972e-05
NA	15.7554	1.42031e-08
KRT13	14.6433	1.54927e-06
AREGB	13.9679	9.47715e-08
ABCC4	13.2229	9.9516e-05
DST	13.1256	7.89743e-07
HS6ST2	12.1561	1.3361e-06
IGFBP5	11.5939	0.000142633
MUCL1	10.664	6.739e-06
UGT2B17	10.4316	6.89122e-05
EYA2	10.3024	6.79873e-07
SERPINA1	9.76836	1.99728e-05
AREG	9.23605	2.04614e-05
TFPI2	8.62252	0.000110431
FAM198B	8.44109	3.35699e-06
PLEKHH2	8.32093	4.30477e-07
PDZK1	7.87498	6.76189e-06
CCNO	7.4062	9.07394e-07
SYNPO2L	7.15398	1.08938e-05
CPE	6.89165	0.000791532
UGT2B28	6.77711	1.90202e-06
NAV2	6.75545	0.000189906
DCDC2	6.62636	4.72015e-05
CAPSL	6.5283	1.03719e-07
SOX2	6.49407	4.81773e-05
FGFBP2	6.46545	0.000611573
EHF	6.37558	0.00412473
SPINK4	6.2438	2.3136e-06
RDX	6.20023	8.57212e-07
EFHB	5.95156	2.02031e-06
SMAD9	5.82667	0.00222604
KLK11	5.66301	0.0190551
LOC653602	5.609	1.30495e-06
TGFBR3	5.49406	0.000275491
GLRA3	5.48909	0.0051815
SERPINA6	5.43586	0.000173884
RHOBTB3	5.27752	0.0105253
PGM2L1	5.22682	2.70532e-06
DAB2	5.18712	0.00713572
ATRNL1	5.06207	0.00069735
DUSP4	4.92136	4.5641e-05
BCAS1	4.89663	0.00470978
LIMCH1	4.84872	0.000395265
IL1R1	4.82401	0.00359385
FAM81B	4.81381	8.84299e-05
UGT2B15	4.80611	0.000885599
CAPN8	4.77829	0.00030131
ITGB8	4.77386	3.52353e-06
TMPRSS11E	4.72991	2.825e-06
CLGN	4.66245	7.96659e-06
DIAPH2	4.65371	2.8896e-07
C9orf135	4.59616	1.34294e-05
BMP7	4.58846	0.000167663
ELL2	4.58072	1.60832e-06
B3GNT5	4.47485	2.22679e-07
FIGN	4.4398	1.32415e-05
FAM84A	4.4012	1.18792e-05
SCG5	4.29846	0.000272959
DKK1	4.27702	0.0007651
PPM1E	4.15784	0.000182181
C7orf57	4.12229	0.00269401
GOLM1	4.02868	2.6582e-05
MMP1	4.01924	0.00379036
EPHA4	3.94978	2.40937e-06
LRRC46	3.93399	5.31235e-07
TP63	3.87505	1.31337e-05
KRT15	3.85556	0.00665434
ZBBX	3.84036	0.000194631
SYBU	3.83207	0.0213915
IKZF2	3.7675	0.000956626
CALML5	3.76556	0.00799292
LOC145837	3.75403	6.37915e-05
COL4A3	3.73817	0.000493491
GDPD1	3.70878	1.48443e-06
PRKAA2	3.69275	0.000108804
ZNF385B	3.67018	0.0328706
DIRC3	3.66309	0.000205224
CCDC160	3.60075	1.81844e-05
MYCL1	3.56662	2.18259e-05
VAV3	3.55702	0.000138071
GRB14	3.55284	2.64418e-05
LRRN3	3.53738	0.0362672
PRICKLE2	3.53134	1.2965e-05
C1orf88	3.51407	4.99445e-05
C4orf34	3.49045	0.00106919
MEIS1	3.47004	0.00526178
CCDC83	3.46581	5.87042e-05
C2CD4A	3.45489	1.21861e-05
GPX8	3.44521	1.88516e-05
RAPGEF5	3.44343	7.36433e-06
MMP10	3.44221	0.002234
ELF5	3.43976	9.60134e-05
MET	3.43925	0.000575491
FGD6	3.43003	0.000156599
ADM	3.39975	0.0138768
MAP3K5	3.39162	6.81525e-05
SLC22A15	3.37677	3.28852e-06
PRNP	3.36401	0.000665761
MAP2	3.36178	0.00222449
C1orf168	3.3515	0.0176747
LEF1	3.3489	3.03192e-05
BTC	3.34795	0.00154202
TNS3	3.34474	0.000255429
CXCL17	3.33984	0.000206432
ASPH	3.33085	6.66008e-05
C1orf192	3.32226	5.1452e-05
LOC283588	3.32083	0.000891635
ERBB4	3.28819	0.00338768
AP1S3	3.27697	0.000801742
KCND3	3.21912	0.000509721
PRKCA	3.21239	7.42647e-06
SASH1	3.19612	4.54551e-06
PTGER4	3.19413	0.00324292
MUC5B	3.18854	0.00123048
KIAA0485	3.18728	7.80604e-05
TMEM178	3.16823	0.000177147
BASP1	3.16649	0.000187867
HSD17B11	3.16019	0.00209007
PDE4D	3.13669	1.18646e-05
SGMS2	3.13078	0.000116373
FLJ39739	3.09558	0.00059479
SEMA3E	3.08979	7.90337e-06
ANKRD22	3.08308	0.000213328
SFMBT2	3.07967	1.90446e-06
LMO3	3.07955	0.0191275
WIPF1	3.07832	0.0229742
ROPN1L	3.04891	0.000807225
FOXP1	3.03308	4.99495e-05
COL4A6	3.0146	3.09713e-05
KLK10	3.0126	0.0159859
IGSF1	2.99417	0.000343695
TTLL5	2.97783	0.00447431
EGR1	2.97527	0.00236731
CEACAM7	2.97517	4.73112e-05
KLF5	2.96069	2.23436e-05
KIAA1199	2.95949	4.04886e-06
ANK3	2.93396	0.006641
LOC374491	2.92712	0.00157917
ETAA1	2.91574	4.13277e-05
SSFA2	2.89012	0.002654
CUEDC1	2.88672	0.00118688
MID1	2.88565	0.000487647
C1orf194	2.86822	0.000302793
FBXO32	2.85398	0.00589617
PLCE1	2.84864	0.0390763
FAM13C	2.82832	0.000507328
CCNA1	2.82467	0.00290006
IL8	2.8206	0.0162023
NOTCH2	2.81925	2.18152e-05
LOC100132999	2.81702	0.00105215
TANC2	2.81431	7.62861e-06
SLC41A2	2.81353	0.000370902
PPAP2A	2.80967	5.4415e-05
PLCXD2	2.80953	0.000528549
PSMG4	2.80929	0.00194151
DLX1	2.80768	0.000714419
N4BP2L2IT1	2.79669	0.00453346
FBXW7	2.79059	3.29069e-05
NEAT1	2.78774	0.00774251
RNF150	2.77251	0.000123841
FAM154B	2.77158	0.000894532
RUNX1T1	2.76665	0.00692475
CFL2	2.7663	8.39601e-06
DNAH5	2.75052	8.89481e-05
LRP1B	2.74792	0.000213035
PCDH8	2.74753	0.026024
GPR115	2.74091	0.000437046
GPR87	2.73762	0.000349331
LCOR	2.73399	4.9268e-05
KDELC2	2.73268	7.67934e-05
MARCKS	2.72246	1.86749e-05
YTHDC1	2.71834	0.000492308
DNAH12	2.71588	4.64912e-05
TRERF1	2.712	0.00132994
SPATS2L	2.7022	0.0155701
LOC728855	2.69443	0.00079386
CXCL11	2.68766	0.000190046
C3orf67	2.68281	7.20753e-05
FAM13A	2.67097	0.000189871
TNFSF10	2.6682	0.0108583
RNF32	2.66257	0.00143334
KLHL8	2.65862	0.00378325
AKAP14	2.65361	0.000131495
RCAN3	2.65319	2.65521e-05
ARHGAP26	2.64827	2.00962e-05
ACSL1	2.6449	0.000206199
EPB41L4A	2.63844	0.00053614
C3orf57	2.63727	4.87558e-06
TBC1D8B	2.63678	0.000214517
ABCC3	2.62605	0.00287003
PPA2	2.62127	0.00040125
IGFBP3	2.61845	4.70925e-05
ARID2	2.61246	0.00914057
CBLB	2.60033	0.000220622
ALCAM	2.59928	0.00377319
DLX2	2.58715	0.000267782
AR	2.58247	2.30473e-05
DAPL1	2.5741	0.0142618
DLG5	2.57167	0.00120132
RALGAPA2	2.56591	0.00241853
THRB	2.5592	0.00020373
KIAA0895	2.558	0.00088147
ZMYND8	2.54031	0.00684993
CXCR7	2.52809	0.0407531
RIT1	2.52597	0.000102319
KCNU1	2.52429	9.79096e-06
KRT7	2.52033	0.0100073
LOC100272216	2.51877	0.00898545
PLCL1	2.5072	0.0308619
SYTL5	2.50209	0.00148719
EGLN3	2.50064	0.0453266
C13orf15	2.49961	0.000570491
TMEM67	2.49371	3.85194e-06
GNA14	2.49108	5.83222e-05
PTGFRN	2.48147	0.0004968
NOTCH2NL	2.47251	0.00023786
ZMAT1	2.46535	0.000266293
PKIA	2.4653	0.00716282
CPEB4	2.46298	6.73822e-05
TTC30A	2.44696	0.00447565
LPP	2.44598	0.00600251
MACC1	2.44357	7.12782e-05
SULF1	2.4385	0.0136397
C11orf80	2.43162	0.00309484
CD44	2.42775	0.00876131
MAP1B	2.42661	0.000158739
TMTC2	2.42622	0.00597202
RAPH1	2.42518	0.000253153
TBC1D4	2.42414	5.19777e-05
LOC728061	2.42179	0.000700149
SFPQ	2.41817	0.00587478
SHANK2	2.41804	0.00135304
WDR78	2.41652	0.000132946
ENPP3	2.41397	0.00153771
KLK13	2.41067	0.0270422
RUNX2	2.40898	0.0179734
MCCC2	2.40233	0.00471701
NBEA	2.40002	0.000105496
BBX	2.39994	0.00301323
MTUS1	2.39871	0.00276935
DENND2C	2.39738	0.0109275
TTC18	2.39687	0.00023441
TMOD2	2.38799	0.0401978
PXDN	2.38592	3.17721e-05
TBC1D8	2.38298	0.000974746
CHD6	2.37632	0.00228109
COL4A5	2.37604	0.0002135
PHACTR3	2.37578	8.99441e-05
WDR52	2.37039	0.00352004
CREB3L2	2.37022	9.19275e-05
DUSP10	2.36263	0.000416025
KIAA1324	2.36167	8.51821e-06
ENPP1	2.35943	0.00101522
MBD5	2.35867	0.000669375
FMO5	2.35648	1.10809e-05
GALNT12	2.35215	2.66111e-05
SBF2	2.34969	0.00984334
C4orf10	2.34459	0.000500309
DCUN1D1	2.33947	0.0119976
ST3GAL5	2.3246	0.000131401
ARAP2	2.32183	3.58422e-05
NFIA	2.31561	0.00037243
PTPN13	2.31478	0.000190843
HIPK2	2.3136	0.00233102
NUAK1	2.31287	0.000289454
RNF144B	2.31103	0.00010659
ZCCHC7	2.31006	0.0107935
ACP6	2.30998	0.000130082
CDC14B	2.30553	0.000727645
FAM59A	2.30243	0.000116634
LOC401022	2.30072	0.00226422
CASC1	2.29965	0.00261115
PPP1R9A	2.29805	0.000386241
ARHGAP5	2.29621	0.00297976
SNAP23	2.28755	0.00780264
MGST1	2.2871	0.0133367
ANKRD50	2.2864	0.00108322
C18orf1	2.28579	0.00437771
2015-09-02	2.28313	0.0080232
TMEM144	2.28128	0.000179911
NHS	2.27862	6.36073e-05
TGFB2	2.27797	0.00494382
KLK12	2.27081	0.0163847
COL5A1	2.26974	0.0112544
MITF	2.2641	0.0267963
RIN2	2.26306	0.00622616
FKBP10	2.26197	0.00035514
ATP8A1	2.25612	0.00086241
C2CD3	2.24949	0.000474205
PLD1	2.2493	0.00214475
WDR60	2.24886	0.0106473
MTHFD1	2.24815	0.00164118
LOC440944	2.24474	0.00109342
PDE4DIP	2.24146	0.00291676
ZNF638	2.24126	0.0307055
PHKA1	2.24121	0.000864014
ZNF827	2.24094	0.00149556
PSMG1	2.23626	0.00186922
NAALADL2	2.23386	0.00139288
ZNF503	2.23373	0.00575631
FNBP1	2.2306	0.00197368
TGFBR1	2.22793	0.00124626
MAOA	2.2243	0.0272636
CAMK2D	2.22361	0.000930279
ID1	2.21457	0.000318687
PPP2R5C	2.21132	0.0131923
NEB	2.20477	0.000713649
IGF2BP2	2.20377	0.00897784
PGAP1	2.20286	0.013875
RAB3GAP2	2.20067	0.00759813
SEL1L3	2.19932	0.000442507
IRF2BP2	2.19912	0.000213251
BANK1	2.19846	0.00843563
DYNLRB2	2.1956	0.000952507
RNF19A	2.19468	3.36792e-05
ARRDC4	2.18913	0.000187509
SLC7A11	2.18655	0.00780166
ANKRD32	2.18417	2.37675e-05
COL5A2	2.18279	0.00108267
KLHL24	2.18261	0.00450546
C10orf47	2.1809	0.000505275
NME5	2.17772	0.0120476
LOC100216546	2.17407	0.00693917
LOC100131067	2.17275	0.00406564
EREG	2.17145	0.0124646
TMF1	2.17073	0.00163808
CCDC114	2.17044	0.000541747
COL6A3	2.1657	0.000186146
RPGR	2.16557	3.21808e-05
PRKACB	2.1651	0.000158226
HCRP1	2.16377	0.01128
AGR2	2.16051	0.00567568
PION	2.15759	0.00741702
FLJ33630	2.15697	0.00248637
MCC	2.15454	0.000815354
IGSF3	2.15361	2.97762e-05
LRP2BP	2.15347	2.95533e-05
CDC42EP3	2.15277	3.70263e-05
CD58	2.1521	4.25839e-05
MALT1	2.15091	0.000200158
PDCD6	2.15024	0.00343605
SDK1	2.14906	0.00138785
AHI1	2.149	0.00115923
TRIM73	2.14645	0.00544847
PTPRK	2.14526	0.0159607
ICA1L	2.14095	0.0159847
LOC649305	2.139	0.0121608
SRSF4	2.13672	0.00864797
NCRNA00263	2.13449	0.00106806
MSI2	2.13437	0.0085702
HTR2C	2.13091	6.65042e-05
DCBLD2	2.12655	2.72558e-05
PLEKHA8	2.12649	0.000251185
ADPRH	2.12441	0.00375114
CAPN2	2.12187	0.0025304
ZBTB1	2.12007	0.000211451
CAV2	2.11921	0.0375191
DNAJB4	2.11263	0.000456249
LOC100190986	2.1123	0.0128002
ZNF776	2.1107	0.000507179
SPG7	2.11045	0.00316176
WDR33	2.11028	0.00872219
CCDC113	2.1099	0.00015237
VANGL1	2.10735	0.00882701
KIAA1632	2.1073	0.0265581
DCAF7	2.10644	0.00946203
BCL6	2.10494	0.000949266
DLEU2	2.10303	0.039315
TRA2A	2.10281	0.00445574
SPATA13	2.1015	0.00221974
ANKRD60	2.09942	0.0129245
C8orf83	2.09664	0.000898724
MECOM	2.0954	0.026229
LRRFIP1	2.09329	0.0485372
PLEKHM3	2.09303	0.00573174
PVT1	2.09153	0.00246425
MED23	2.09097	0.00634674
PODXL	2.09078	0.0012703
BHLHE41	2.08931	0.00542443
VPS13C	2.08754	0.024218
CAMK2B	2.08672	0.0255684
C11orf96	2.07843	0.000371625
GUCY1B2	2.07521	0.0016112
SAMD12	2.07393	0.00212666
RHOU	2.07294	5.67402e-05
NBPF4	2.07245	0.0148473
RBM15	2.07144	0.0190731
CTTN	2.07115	0.00236171
FLJ42709	2.07073	0.000327389
CDK13	2.06889	0.000556592
LOC100288939	2.06674	0.0191783
KIAA1217	2.06498	0.00331376
EGR2	2.06417	0.00967849
LRRC48	2.06264	0.000219051
GLS	2.06213	0.00485366
COCH	2.06119	0.000486109
FGF13	2.06078	0.000623021
ARHGEF10	2.05988	0.0149878
STEAP4	2.05841	0.000301319
PRKRA	2.05752	0.02087
LPPR5	2.05672	0.000389716
INADL	2.05638	0.0264825
COBLL1	2.05508	0.00398326
BPTF	2.055	0.00155418
NET1	2.05368	0.00343348
FHL2	2.05275	0.0229027
CYP2U1	2.05169	0.00119074
GLMN	2.04814	0.0073641
PTPRG	2.03918	0.000966938
DPY19L1	2.03842	0.00113446
USP6NL	2.03839	0.000744998
N4BP2L2	2.03613	0.0217012
MYO5A	2.0332	0.00669738
LRRC69	2.03184	0.00415435
ACOX1	2.03152	0.000192425
TRIM36	2.03085	0.000145985
GPC4	2.02916	5.41239e-05
AKAP10	2.02898	0.0195356
TP53INP2	2.02699	0.00133889
SDC1	2.02694	0.0060007
FNIP2	2.02671	0.000881534
NMD3	2.02598	6.3577e-05
PCNX	2.02287	0.000639453
PACRGL	2.02131	0.0120563
PTPRF	2.02111	0.0347271
HELLS	2.01931	0.00052418
RSPH1	2.01872	0.000228242
AFF4	2.01746	0.0139023
TPRG1	2.01711	0.0034237
TMED10	2.0165	0.0420004
DUSP6	2.01632	0.000880389
SPRY4	2.01528	0.0161717
CYLD	2.01341	0.0004524
RBM6	2.01294	0.0036214
C9orf3	2.0107	0.0074757
PELI1	2.01063	0.000474454
C9orf72	2.01028	0.000199974
FMNL2	2.01	0.00126624
NUDT4	2.01	0.00916932
WWC3	2.00988	0.00110832
PRKAA1	2.00804	0.00522624
SLC40A1	2.00572	0.00839142
C5orf41	2.00337	0.000705229
PRSS16	2.00067	0.00388333
VPS35	-2.00011	0.009117
ARFIP1	-2.00301	0.00530368
BRCC3	-2.00422	0.0448219
CENPN	-2.00549	0.00112712
MAPT	-2.00567	3.66365e-05
CCNA2	-2.00685	0.000604327
PNO1	-2.00694	0.00764847
SMAD7	-2.00892	0.00179281
FHL1	-2.00945	0.000406466
ZFR	-2.01074	0.0176546
UBE2T	-2.01222	0.000312668
XRCC4	-2.01238	0.0276143
HRH1	-2.01463	0.000826664
AGGF1	-2.01466	0.0155186
CDK2	-2.01792	0.000626406
PXMP2	-2.01812	0.00166697
DCAF10	-2.02155	0.0263716
GPNMB	-2.02231	0.00875419
OLFM1	-2.02433	0.00540101
TGFA	-2.02603	0.00373004
NPEPPS	-2.0271	0.00337093
EXOSC3	-2.02961	0.00234133
RASSF8	-2.03015	0.0137799
SYNCRIP	-2.03084	0.0217424
FAS	-2.03831	0.0127529
NDUFAF4	-2.03917	0.000658945
DEGS2	-2.04075	0.000451063
GNAS	-2.04143	0.00503848
PAQR5	-2.04183	6.27074e-05
EXOSC2	-2.04301	0.00216434
NPAS3	-2.05221	0.00270475
CCDC110	-2.05273	0.00110545
C6orf141	-2.05341	0.00614424
IMMP1L	-2.05477	0.000882395
GTSE1	-2.05635	0.00721757
TMEM136	-2.05962	0.00399504
MED30	-2.06295	0.0269434
ARPC5	-2.06818	0.00279821
CMYA5	-2.07366	0.00151806
MGC45800	-2.07402	0.00196023
KLF6	-2.08287	0.00192613
CDSN	-2.08311	0.0023036
KCNN4	-2.08399	0.000530134
GYG1	-2.08505	0.00160341
GALNT6	-2.0866	0.000287284
SLC24A3	-2.09619	0.00199646
APOBEC3B	-2.10006	0.00257584
MAP3K1	-2.10521	0.000667984
HSPA8	-2.10683	0.00318551
TMED2	-2.10955	0.0189526
CLDN23	-2.1105	0.00272885
BLVRB	-2.11087	4.35388e-05
OGFOD1	-2.11366	0.000929898
SIAH2	-2.11397	0.00185252
THBS1	-2.11428	0.00201967
CDCA7	-2.11881	0.00125193
SCOC	-2.11883	0.0250677
LRP2	-2.11915	0.00263302
RARA	-2.12205	0.000213301
SYNGR3	-2.12379	0.0116287
ABHD11	-2.12397	0.000682316
PIR	-2.12759	0.000636863
FBXO5	-2.12797	0.00469548
ABCD3	-2.13453	2.48852e-05
POU2F3	-2.14263	0.0330692
HSH2D	-2.14279	0.0292295
TXNDC9	-2.14582	4.50076e-05
SLC22A5	-2.14767	0.00324812
RPAP3	-2.14829	0.010612
FIGNL1	-2.14939	0.00153653
MATR3	-2.14973	0.0210872
USP10	-2.15661	0.00179952
ONECUT2	-2.15703	0.025381
RBM22	-2.15967	0.0152359
RABL3	-2.17523	0.00295593
GAN	-2.17835	0.000522298
RMND1	-2.196	0.00105435
GREB1	-2.19694	0.0102873
HSP90AB1	-2.20084	0.0364891
ITGB5	-2.20526	9.47414e-05
MYO6	-2.20793	0.00365615
TCEAL1	-2.21163	0.00235248
PLXDC2	-2.21533	0.00137122
RGS16	-2.21956	0.00214334
FAM83D	-2.2228	0.000105364
LAPTM4B	-2.22668	0.0438517
NINJ2	-2.23198	0.010052
ELP2	-2.23662	0.000246889
LOC344595	-2.23779	0.00830155
ENO1	-2.23979	0.0200267
ANP32E	-2.24344	0.0158429
C5orf24	-2.24641	0.0447451
TOB1	-2.2474	0.0129777
UGCG	-2.25362	0.00154648
TIMP3	-2.25456	0.000450752
C1orf210	-2.26069	0.00497263
TMPO	-2.26215	0.00916466
FH	-2.26527	0.0101236
AMOTL1	-2.26665	0.000775142
PPARA	-2.26898	0.00055945
NBPF1	-2.27447	0.00103131
PIP4K2A	-2.27449	0.00508388
PGM5	-2.27838	0.00668103
TNNT1	-2.27965	0.00817794
RAB31	-2.28157	0.0454322
ABCG2	-2.2819	1.99824e-05
C14orf182	-2.28636	0.0446057
GIMAP2	-2.28676	0.00357156
SRPR	-2.29659	0.0117421
LIN7A	-2.29741	0.000237561
LGALS1	-2.30129	0.00175393
TBC1D9	-2.30172	0.000806256
GPR65	-2.30372	0.000942518
MED21	-2.3065	0.00692419
CCT2	-2.32292	0.0086674
ALDH3B2	-2.32314	0.010261
ARHGEF26	-2.32839	0.000234098
HPDL	-2.32996	0.00259587
KCNK2	-2.33508	0.00263975
PLCH1	-2.33765	0.0010758
PLLP	-2.34804	0.0139224
AP1AR	-2.34826	0.00105233
TRIM59	-2.34844	0.00178739
NR5A2	-2.35313	0.029702
GDPD3	-2.36367	0.000192368
ADD3	-2.36892	0.00186586
C4orf19	-2.37102	0.0112283
C22orf41	-2.37149	0.0031289
ISOC1	-2.37953	0.000444319
IGHM	-2.38587	4.50468e-05
MEGF9	-2.38782	0.000137178
KYNU	-2.38823	0.00951081
RHOA	-2.39291	0.00264454
BCAS3	-2.39329	0.000209596
RWDD2B	-2.39661	0.0128615
DEPDC1	-2.42046	0.000245678
RAD21	-2.42105	0.00567012
ATP6V0A4	-2.42972	0.00245892
C6orf62	-2.43384	0.0334151
ACSS3	-2.43691	0.00015983
CDCA2	-2.48609	0.00184394
TYMS	-2.48644	0.00221806
TPM4	-2.48965	0.00701283
PTGER3	-2.49067	0.0146961
NMU	-2.50327	0.000194252
MGLL	-2.50859	0.000953218
PEX11A	-2.51817	0.00181181
SHISA2	-2.51902	0.0326533
C6orf211	-2.52642	0.00528923
MAD2L1	-2.53697	0.00539665
G2E3	-2.57463	0.00467275
C1orf174	-2.57764	0.000102476
NEDD1	-2.58613	0.00480095
HINT3	-2.58842	0.0247798
MYEOV	-2.64214	0.00397049
CXCL12	-2.64516	0.000810656
FOXC1	-2.64639	0.00137531
STON2	-2.64732	0.00240437
RGS22	-2.6479	3.77865e-05
IGF1R	-2.64852	0.00130777
GULP1	-2.66977	0.00194634
ANXA6	-2.67397	0.000290786
KIAA1467	-2.69498	7.64501e-05
IRX2	-2.69651	0.000118742
HIVEP3	-2.70569	0.00142113
KITLG	-2.70628	0.00024472
COL21A1	-2.71557	0.00194574
P2RY2	-2.77846	7.29952e-05
HSPB8	-2.77992	0.000732347
PPP1R3C	-2.80152	0.000266134
FAR2	-2.81199	0.00230295
ADRB1	-2.82929	0.00143798
KIF21A	-2.83209	0.00201768
IGFBP4	-2.86392	3.10615e-05
MMP16	-2.87175	0.00676033
CYP26B1	-2.87553	0.00528233
LOC90499	-2.90724	0.00011892
IFI44L	-2.91174	0.0444261
MUC16	-2.92055	0.000618408
PPIF	-3.05528	4.06305e-05
MICB	-3.19266	0.000110929
APOD	-3.22241	3.53661e-05
MYBL1	-3.29148	7.04291e-06
SEPP1	-3.32832	0.00282174
ODZ3	-3.36916	5.85089e-05
GHR	-3.37584	0.00533005
HBE1	-3.48223	0.0122653
EFEMP1	-3.48803	0.000946266
CLSTN2	-3.53322	0.000392644
AGTR1	-3.57985	0.00188612
JAM2	-3.58747	0.000426981
L1CAM	-3.59792	0.001926
CAPG	-3.64926	2.8751e-06
ELOVL2	-3.819	0.000892828
CA2	-3.85516	0.0210693
SLC27A6	-3.90449	0.000277136
SLC39A6	-3.90566	0.00405116
CA12	-3.95066	9.38233e-05
STC1	-3.9811	0.0323161
SCNN1G	-4.05322	9.05988e-05
DLC1	-4.21431	6.4108e-07
EFHD1	-4.23815	4.19066e-05
TFPI	-4.31575	0.0297869
C15orf48	-4.6308	0.000632227
PPM1K	-4.73526	9.30313e-05
PCDH10	-4.87713	0.00765386
C10orf112	-5.13097	0.00249074
AMIGO2	-5.66699	4.20182e-05
TCEA3	-5.66794	0.0005828
NELL2	-7.73113	0.0045199
CSTA	-8.87745	0.00187043
IL20	-9.00993	3.85934e-05
NPY1R	-22.2275	9.39344e-05
CPB1	-29.2354	1.18356e-05
