# Supplementary material for: Antitumor activity of Z-endoxifen in aromatase inhibitor-sensitive and aromatase inhibitor-resistant estrogen receptor-positive breast cancer
Source: Breast Cancer Res. 2020 May 19;22:51. doi: 10.1186/s13058-020-01286-7 (PMC7238733; doi:10.1186/s13058-020-01286-7)
Supplement: Supplementary file 9 — Additional file 9. List of genes commonly regulated by Z-endoxifen or tamoxifen treatments in the MCF7LR tumors compared to letrozole-treated MCF7LR tumors. [file 13058_2020_1286_MOESM9_ESM.xlsx]

## Sheet: Table S3
Table S3: List of 230 genes commonly regulated by Z-endoxifen and tamoxifen treatments in the MCF7LR tumors compared to letrozole-treated MCF7LR tumors.
[Genes that are differently regulated by Z-endoxifen and tamoxifen are highlighted in yellow].
	Endoxifen treatment		Tamoxifen treatment
Gene Symbol	Fold-Change	P-value	Fold-Change	P-value
ABCC3	2.24394	7.63992e-06	2.62605	0.00287003
ABCC4	3.86354	0.00413754	13.2229	9.9516e-05
ABCD3	-2.1869	1.1166e-05	-2.13453	2.48852e-05
ABHD11	-2.28981	0.000873363	-2.12397	0.000682316
ADD3	-2.72059	2.68001e-05	-2.36892	0.00186586
ADRB1	-4.32696	7.18548e-06	-2.82929	0.00143798
AGGF1	-2.0305	0.00160466	-2.01466	0.0155186
AMIGO2	-2.96114	1.9973e-05	-5.66699	4.20182e-05
AMOTL1	-2.10231	0.000189686	-2.26665	0.000775142
ANK3	3.88846	1.83905e-05	2.93396	0.006641
ANKRD22	2.19432	0.000146808	3.08308	0.000213328
ANP32E	-2.23417	0.00114764	-2.24344	0.0158429
AP1AR	-2.62212	3.30506e-05	-2.34826	0.00105233
AP1S3	2.04159	0.0013642	3.27697	0.000801742
APOD	-2.17685	0.000102128	-3.22241	3.53661e-05
AR	2.54314	4.22236e-05	2.58247	2.30473e-05
AREG	-3.16083	0.00060093	9.23605	2.04614e-05
ARHGEF26	-2.65573	0.00108895	-2.32839	0.000234098
ATP8A1	3.49855	1.26335e-06	2.25612	0.00086241
BASP1	3.01391	2.46318e-05	3.16649	0.000187867
BCAS1	7.38945	5.96614e-09	4.89663	0.00470978
BLVRB	-2.42697	3.89133e-07	-2.11087	4.35388e-05
BMP7	2.903	0.00176103	4.58846	0.000167663
C10orf112	-3.63753	0.00119985	-5.13097	0.00249074
C14orf182	-2.98312	0.000120062	-2.28636	0.0446057
C15orf48	-4.7527	1.73946e-06	-4.6308	0.000632227
C18orf1	2.41821	0.000220608	2.28579	0.00437771
C1orf174	-2.56596	1.39687e-05	-2.57764	0.000102476
C1orf210	-2.62308	4.54789e-05	-2.26069	0.00497263
C4orf34	2.0768	0.000135935	3.49045	0.00106919
C6orf141	-2.18144	0.000976469	-2.05341	0.00614424
C6orf211	-2.03953	6.61634e-05	-2.52642	0.00528923
CA12	-2.72408	0.00204558	-3.95066	9.38233e-05
CA2	-2.84448	0.0159914	-3.85516	0.0210693
CALML5	4.57062	0.000379709	3.76556	0.00799292
CAPG	-2.39599	4.61078e-05	-3.64926	2.8751e-06
CCDC110	-2.25263	1.2082e-06	-2.05273	0.00110545
CCDC83	2.57153	0.000270726	3.46581	5.87042e-05
CCNA2	-2.59434	1.94791e-05	-2.00685	0.000604327
CCT2	-2.00041	0.000107261	-2.32292	0.0086674
CD44	2.24023	0.0106436	2.42775	0.00876131
CDC20B	2.52577	0.00200606	52.5274	1.32448e-08
CDCA2	-2.00399	0.000125823	-2.48609	0.00184394
CDCA7	-2.29855	0.00131749	-2.11881	0.00125193
CENPN	-2.1516	3.2337e-05	-2.00549	0.00112712
CHD6	2.75247	4.48581e-05	2.37632	0.00228109
COL21A1	-2.7853	0.000316594	-2.71557	0.00194574
CPE	4.4386	3.55409e-05	6.89165	0.000791532
CPEB4	2.10292	2.084e-05	2.46298	6.73822e-05
CREB3L2	2.13955	3.23108e-05	2.37022	9.19275e-05
CXCL12	-2.84546	4.8815e-05	-2.64516	0.000810656
CXCR7	4.45666	0.000165474	2.52809	0.0407531
CYLD	2.2929	0.000120809	2.01341	0.0004524
CYP26B1	-3.58554	0.000155955	-2.87553	0.00528233
DAB2	3.7361	0.000181071	5.18712	0.00713572
DCUN1D1	-2.09234	3.02091e-05	2.33947	0.0119976
DEPDC1	-2.78654	1.72128e-05	-2.42046	0.000245678
DIAPH2	2.80251	7.11544e-05	4.65371	2.8896e-07
DIRC3	2.04986	0.000193355	3.66309	0.000205224
DKK1	3.91556	0.000108957	4.27702	0.0007651
DLC1	-3.59678	7.91782e-06	-4.21431	6.4108e-07
DLG5	2.25172	0.00332778	2.57167	0.00120132
DST	4.9504	9.78581e-05	13.1256	7.89743e-07
DUSP4	2.3262	0.000368992	4.92136	4.5641e-05
EGR1	2.24111	4.02243e-05	2.97527	0.00236731
EGR2	2.41383	0.00511143	2.06417	0.00967849
EHF	3.91335	0.00204303	6.37558	0.00412473
ELF5	2.83079	6.54174e-06	3.43976	9.60134e-05
ELOVL2	-3.66854	7.84275e-06	-3.819	0.000892828
ERBB4	6.09469	1.87822e-08	3.28819	0.00338768
EXOSC2	-2.43443	1.02529e-05	-2.04301	0.00216434
EXOSC3	-2.48626	5.74462e-05	-2.02961	0.00234133
FAM13C	2.81771	3.90115e-05	2.82832	0.000507328
FAM198B	10.6386	1.74896e-10	8.44109	3.35699e-06
FAM83D	-2.57545	2.59734e-05	-2.2228	0.000105364
FAM84A	3.57542	1.32179e-05	4.4012	1.18792e-05
FAS	-2.34831	0.0017096	-2.03831	0.0127529
FBXO5	-2.3135	0.000177279	-2.12797	0.00469548
FGD6	2.65992	0.000200908	3.43003	0.000156599
FH	-2.60701	0.000236904	-2.26527	0.0101236
FHL1	-5.78476	6.69662e-07	-2.00945	0.000406466
FIGNL1	-2.13941	6.55942e-05	-2.14939	0.00153653
FNBP1	2.20576	0.000352979	2.2306	0.00197368
FOXC1	-3.15215	4.35137e-05	-2.64639	0.00137531
FOXP1	2.55967	4.68834e-06	3.03308	4.99495e-05
G2E3	-2.62328	1.25012e-06	-2.57463	0.00467275
GAN	-2.17967	5.28462e-06	-2.17835	0.000522298
GIMAP2	-2.22865	0.000152794	-2.28676	0.00357156
GRB14	3.60391	2.12057e-05	3.55284	2.64418e-05
GTSE1	-2.29522	0.00109743	-2.05635	0.00721757
GUCY1B2	2.10651	0.000108958	2.07521	0.0016112
GULP1	-2.69007	1.17238e-05	-2.66977	0.00194634
HCRP1	2.23177	0.000185167	2.16377	0.01128
HINT3	-2.77399	1.39861e-05	-2.58842	0.0247798
HIPK2	2.84232	8.74882e-05	2.3136	0.00233102
HIVEP3	-2.91581	0.000115984	-2.70569	0.00142113
HS6ST2	6.03384	5.82269e-07	12.1561	1.3361e-06
HSH2D	-2.26245	7.4531e-05	-2.14279	0.0292295
ID1	4.18917	1.38828e-07	2.21457	0.000318687
IGF1R	-3.82716	2.211e-06	-2.64852	0.00130777
IGFBP5	8.60582	1.36472e-05	11.5939	0.000142633
IGSF1	-2.07975	0.000152743	2.99417	0.000343695
IGSF3	2.7151	3.50446e-07	2.15361	2.97762e-05
IKZF2	2.11123	0.0100079	3.7675	0.000956626
IL1R1	3.39886	1.01437e-05	4.82401	0.00359385
IL20	-16.4032	6.43725e-09	-9.00993	3.85934e-05
IMMP1L	-2.16043	1.66881e-05	-2.05477	0.000882395
IRX2	-3.55081	3.75763e-08	-2.69651	0.000118742
ITGB8	2.6312	0.000744148	4.77386	3.52353e-06
KCND3	2.55602	8.26359e-05	3.21912	0.000509721
KCNK2	-2.61915	0.00024238	-2.33508	0.00263975
KDELC2	2.18768	2.54376e-05	2.73268	7.67934e-05
KIAA1199	2.45938	0.00013514	2.95949	4.04886e-06
KIAA1324	2.42015	4.87301e-06	2.36167	8.51821e-06
KLF5	2.24591	0.00289024	2.96069	2.23436e-05
KRT13	5.58059	1.0881e-06	14.6433	1.54927e-06
KRT15	2.98712	0.000976956	3.85556	0.00665434
LCOR	2.36592	1.19641e-06	2.73399	4.9268e-05
LGALS1	-2.96994	8.36946e-07	-2.30129	0.00175393
LIMCH1	2.43438	0.00403594	4.84872	0.000395265
LOC100272216	2.18322	0.000232564	2.51877	0.00898545
LOC145837	2.72315	0.000101204	3.75403	6.37915e-05
LOC374491	2.65638	0.00109025	2.92712	0.00157917
LOC653602	2.86957	0.000233542	5.609	1.30495e-06
MAD2L1	-2.17197	2.27367e-05	-2.53697	0.00539665
MAP2	2.64484	5.85359e-05	3.36178	0.00222449
MAP3K1	-2.06586	0.000175238	-2.10521	0.000667984
MAP3K5	2.25787	0.000140319	3.39162	6.81525e-05
MARCKS	2.27236	9.40268e-06	2.72246	1.86749e-05
MCCC2	2.57026	0.0179889	2.40233	0.00471701
MED21	-3.03178	1.90451e-06	-2.3065	0.00692419
MED30	-2.13481	9.26377e-05	-2.06295	0.0269434
MEGF9	-2.0697	0.000347767	-2.38782	0.000137178
MICB	-2.64813	0.000267581	-3.19266	0.000110929
MITF	-2.03532	0.000109151	2.2641	0.0267963
MMP16	2.75532	0.00434671	-2.87175	0.00676033
MSMB	3.21083	0.0358599	16.1895	4.99972e-05
MTUS1	2.44919	3.87298e-05	2.39871	0.00276935
MUCL1	19.5337	5.31206e-09	10.664	6.739e-06
MYBL1	-6.80494	1.01282e-07	-3.29148	7.04291e-06
MYCL1	2.08387	0.000112252	3.56662	2.18259e-05
MYEOV	-2.18911	0.000864593	-2.64214	0.00397049
NA	5.7625	7.12972e-07	15.7554	1.42031e-08
NBEA	2.71402	4.68159e-05	2.40002	0.000105496
NBPF1	-3.51495	4.49302e-07	-2.27447	0.00103131
NDUFAF4	-2.00874	0.00020499	-2.03917	0.000658945
NEAT1	2.64827	0.00046319	2.78774	0.00774251
NEB	2.5032	1.79022e-05	2.20477	0.000713649
NEDD1	-2.87555	4.30457e-05	-2.58613	0.00480095
NHS	2.00723	0.000647076	2.27862	6.36073e-05
NMU	-2.66718	1.17898e-06	-2.50327	0.000194252
NPY1R	-7.69565	1.98495e-07	-22.2275	9.39344e-05
NR5A2	-2.51603	0.00340757	-2.35313	0.029702
OGFOD1	-2.5837	0.000801861	-2.11366	0.000929898
OLFM1	-2.05692	0.000938232	-2.02433	0.00540101
PDZK1	3.07104	0.000857713	7.87498	6.76189e-06
PEX11A	-2.21849	8.08396e-05	-2.51817	0.00181181
PGM2L1	2.20153	4.07407e-05	5.22682	2.70532e-06
PION	2.62233	0.000130448	2.15759	0.00741702
PIR	-2.56143	0.000158769	-2.12759	0.000636863
PLEKHM3	2.61699	8.34347e-06	2.09303	0.00573174
PNO1	-2.06137	5.2878e-05	-2.00694	0.00764847
PPA2	2.20648	0.00075575	2.62127	0.00040125
PPIF	-2.9668	9.91978e-07	-3.05528	4.06305e-05
PPM1K	-5.51551	2.44143e-06	-4.73526	9.30313e-05
PRICKLE2	3.15512	5.87966e-05	3.53134	1.2965e-05
PRKACB	2.30255	0.00017064	2.1651	0.000158226
PTPN13	2.39654	0.000274172	2.31478	0.000190843
RAB31	-2.57929	8.7659e-05	-2.28157	0.0454322
RABL3	-2.28901	9.60483e-05	-2.17523	0.00295593
RAD21	-2.02287	0.000149293	-2.42105	0.00567012
RCAN3	2.08324	3.61618e-05	2.65319	2.65521e-05
RGS22	-5.48453	1.44039e-06	-2.6479	3.77865e-05
RHOA	-2.15853	5.39476e-06	-2.39291	0.00264454
RHOBTB3	3.37724	0.0111101	5.27752	0.0105253
RHOU	2.00815	7.15713e-05	2.07294	5.67402e-05
RIN2	2.55348	0.000620919	2.26306	0.00622616
RMND1	-2.34776	3.86373e-05	-2.196	0.00105435
RNF144B	2.17898	2.26203e-06	2.31103	0.00010659
RNF19A	2.06117	1.40335e-05	2.19468	3.36792e-05
RWDD2B	-2.48582	0.000143402	-2.39661	0.0128615
SASH1	2.80146	3.26338e-07	3.19612	4.54551e-06
SCNN1G	-5.17844	2.22311e-07	-4.05322	9.05988e-05
SEMA3E	2.85141	3.37355e-06	3.08979	7.90337e-06
SFMBT2	2.82566	2.43093e-08	3.07967	1.90446e-06
SFPQ	2.13699	0.000160458	2.41817	0.00587478
SGMS2	2.13471	0.000129843	3.13078	0.000116373
SHANK2	2.67244	1.09556e-05	2.41804	0.00135304
SIAH2	-2.9349	2.08314e-07	-2.11397	0.00185252
SLC22A15	4.75357	4.37886e-07	3.37677	3.28852e-06
SLC22A5	-2.13679	0.000397816	-2.14767	0.00324812
SLC27A6	-2.26899	0.000945963	-3.90449	0.000277136
SLC39A6	-2.30869	4.16018e-07	-3.90566	0.00405116
SLITRK6	3.71761	0.00123947	20.4521	1.1614e-05
SMAD9	2.06392	0.000978808	5.82667	0.00222604
SOX2	4.82852	2.05219e-05	6.49407	4.81773e-05
SPG7	2.03361	0.000676782	2.11045	0.00316176
SPINK4	2.54756	2.45659e-05	6.2438	2.3136e-06
SRSF4	2.02847	0.000316808	2.13672	0.00864797
SSFA2	2.2117	0.000248837	2.89012	0.002654
ST3GAL5	2.69374	1.10876e-06	2.3246	0.000131401
SYNPO2L	10.4214	5.12109e-08	7.15398	1.08938e-05
TFPI	3.47362	0.0418238	-4.31575	0.0297869
TGFA	-2.3843	1.11552e-05	-2.02603	0.00373004
TIMP3	3.25918	1.31688e-06	-2.25456	0.000450752
TMED2	-2.15529	2.06851e-05	-2.10955	0.0189526
TMEM178	3.53078	1.76473e-06	3.16823	0.000177147
TMPO	-2.53099	6.28584e-06	-2.26215	0.00916466
TMTC2	2.87062	0.000726187	2.42622	0.00597202
TNNT1	-3.58094	3.99412e-08	-2.27965	0.00817794
TNS3	2.6307	7.14584e-06	3.34474	0.000255429
TPM4	-2.24195	2.853e-05	-2.48965	0.00701283
TRA2A	2.0706	0.00232174	2.10281	0.00445574
TRERF1	3.87268	1.03228e-05	2.712	0.00132994
TRIM36	2.0681	4.29285e-06	2.03085	0.000145985
TTLL5	2.14553	0.00524738	2.97783	0.00447431
TXNDC9	-2.32415	7.79383e-07	-2.14582	4.50076e-05
TYMS	-2.71942	4.20391e-05	-2.48644	0.00221806
UBE2T	-2.88563	2.39029e-06	-2.01222	0.000312668
UGT2B15	5.21742	2.71491e-05	4.80611	0.000885599
UGT2B17	6.03064	0.000110002	10.4316	6.89122e-05
UGT2B28	4.6617	8.99887e-08	6.77711	1.90202e-06
VANGL1	2.01597	0.00242561	2.10735	0.00882701
VAV3	2.39372	0.000101921	3.55702	0.000138071
VPS35	-2.15932	7.33623e-05	-2.00011	0.009117
WDR52	2.01977	0.00490517	2.37039	0.00352004
WWC3	2.11538	1.82691e-05	2.00988	0.00110832
XRCC4	-2.34992	6.72349e-05	-2.01238	0.0276143
ZMAT1	2.84527	6.18418e-06	2.46535	0.000266293
ZNF503	2.08036	0.00241344	2.23373	0.00575631
