# Supplementary material for: Antitumor activity of Z-endoxifen in aromatase inhibitor-sensitive and aromatase inhibitor-resistant estrogen receptor-positive breast cancer
Source: Breast Cancer Res. 2020 May 19;22:51. doi: 10.1186/s13058-020-01286-7 (PMC7238733; doi:10.1186/s13058-020-01286-7)
Supplement: Supplementary file 10 — Additional file 10. Ingenuity pathway analysis (IPA) indicating key molecular, cellular and signaling pathways likely impacted by Z-endoxifen treatment in the MCF7LR tumors. [file 13058_2020_1286_MOESM10_ESM.xlsx]

## Sheet: Table S4
Table S4: Ingenuity pathway analysis (IPA) indicating key molecular, cellular and signaling pathways likely impacted by Z-endoxifen treatment in the MCF7LR tumors.
S.No.	Ingenuity Canonical Pathways	-log(p-value)	p-value (Fisher's Exact Test)	Ratio	z-score	Molecules
1	Mitotic Roles of Polo-Like Kinase*	6.13	7.4131e-07	0.167		KIF23,CDC25C,PLK4,CDC20,PPM1L,ANAPC5,CCNB2,FBXO5,CDK1,RAD21,CDC25A
2	Cell Cycle: G2/M DNA Damage Checkpoint Regulation*	5.48	3.31131e-06	0.184	2.121	CDC25C,CKS2,CKS1B,TOP2A,CCNB2,BORA,HIPK2,CDK1,CHEK1
3	Role of CHK Proteins in Cell Cycle Checkpoint Control	3.35	0.000446684	0.127	0.447	CDC25C,PPM1L,RFC5,CDK1,CDC25A,CHEK1,RFC3
4	Mismatch Repair in Eukaryotes	3.24	0.00057544	0.25		MSH6,FEN1,RFC5,RFC3
5	Molecular Mechanisms of Cancer	2.97	0.00107152	0.0548		PRKACB,CDC25C,PMAIP1,SMAD9,FZD1,MAP3K5,JAK2,CCND1,FAS,CHEK1,RASGRP1,RHOA,ADCY1,PAK2,RHOU,BMP7,HIPK2,PRKD3,FNBP1,CDC25A
6	Mouse Embryonic Stem Cell Pluripotency	2.55	0.00281838	0.0842	1.414	SOX2,ID1,ID2,NANOG,SMAD9,FZD1,JAK2,ID3
7	Estrogen-mediated S-phase Entry	2.54	0.00288403	0.167	-2	CCNA2,CCND1,CDK1,CDC25A
8	ATM Signaling	2.43	0.00371535	0.102	0	RAD51,CDC25C,CCNB2,CDK1,CDC25A,CHEK1
9	Cardiac Hypertrophy Signaling	2.34	0.00457088	0.0583	-0.277	PRKACB,CALML5,MAP3K1,MAP3K5,EIF4E,ADRB1,ADRA2A,RHOA,ADCY1,IGF1R,RHOU,MAP3K8,FNBP1
10	Adipogenesis pathway	2.3	0.00501187	0.0709		RUNX1T1,EGR2,SMAD9,TXNIP,KLF5,GTF2H2,SAP30,BMP7,FZD1
11	GNRH Signaling	2.25	0.00562341	0.0698	0.333	PRKACB,EGR1,MAP3K1,ADCY1,PAK2,MAP3K8,MAP3K5,ITPR1,PRKD3
12	dTMP De Novo Biosynthesis	2.22	0.0060256	0.4		TYMS,DHFR
13	Germ Cell-Sertoli Cell Junction Signaling	2.12	0.00758578	0.0625		AGGF1,TUBB6,RHOA,PVRL3,MAP3K1,PAK2,RHOU,MAP3K8,MAP3K5,FNBP1
14	RAR Activation	2.04	0.00912011	0.0579		PRKACB,SMAD9,DUSP1,MAP3K1,ADCY1,GTF2H2,MAP3K5,JAK2,NRIP1,PRKD3,CRABP1
15	HER-2 Signaling in Breast Cancer	1.9	0.0125893	0.0789		MAP3K5,ITGB8,ITGB6,PRKD3,CCND1,AREG
16	PI3K/AKT Signaling	1.89	0.0128825	0.065	-2.449	NANOG,GDF15,PPM1L,MAP3K8,MAP3K5,JAK2,CCND1,EIF4E
17	Role of BRCA1 in DNA Damage Response	1.85	0.0141254	0.0769		RAD51,RBL2,MSH6,RFC5,CHEK1,RFC3
18	Cyclins and Cell Cycle Regulation	1.85	0.0141254	0.0769		CCNA2,PPM1L,CCNB2,CCND1,CDK1,CDC25A
19	Glioma Invasiveness Signaling	1.84	0.0144544	0.0877	0.447	TIMP3,RHOA,CD44,RHOU,FNBP1
20	CXCR4 Signaling	1.81	0.0154882	0.0592	-0.333	EGR1,RHOA,ADCY1,PAK2,CXCL12,RHOU,ITPR1,PRKD3,FNBP1
*: Passes the Benjamini-Hochberg Correction
