# Supplementary material for: Antitumor activity of Z-endoxifen in aromatase inhibitor-sensitive and aromatase inhibitor-resistant estrogen receptor-positive breast cancer
Source: Breast Cancer Res. 2020 May 19;22:51. doi: 10.1186/s13058-020-01286-7 (PMC7238733; doi:10.1186/s13058-020-01286-7)
Supplement: Supplementary file 11 — Additional file 11. Ingenuity pathway analysis (IPA) indicating key molecular, cellular and signaling pathways likely impacted by tamoxifen treatment in the MCF7LR tumors. [file 13058_2020_1286_MOESM11_ESM.xlsx]

## Sheet: Table S5
Table S5: Ingenuity pathway analysis (IPA) indicating key molecular, cellular and signaling pathways likely impacted by tamoxifen treatment in the MCF7LR tumors.
S.No.	Ingenuity Canonical Pathways	-log(p-value)	p-value (Fisher's Exact Test)	Ratio	z-score	Molecules
1	Hepatic Fibrosis / Hepatic Stellate Cell Activation*	5.9	1.25893e-06	0.118		IGFBP4,CXCL8,COL5A2,COL4A5,TGFBR1,COL4A6,COL4A3,KLF6,SMAD7,TNFSF10,IGFBP5,IL1R1,FAS,MET,COL5A1,COL21A1,COL6A3,IGFBP3,TGFA,IGF1R,TGFB2,AGTR1,MMP1
2	PPARα/RXRα Activation*	4.29	5.12861e-05	0.109	0.302	PRKACB,PPARA,TGFBR1,GNAS,MED23,TGFBR3,ACOX1,GNA14,IL1R1,PLCE1,GHR,HSP90AB1,PRKAA2,PRKAA1,TGFB2,PLCL1,ITGB5,PRKCA
3	Protein Kinase A Signaling*	3.48	0.000331131	0.0763		PRKACB,TGFBR1,PTPN13,DUSP6,PPP1R3C,PTPRF,CAMK2D,PLCE1,AKAP14,DUSP10,TGFB2,PDE4D,PLCL1,EYA2,CAMK2B,PRKCA,PTPRG,CALML5,GNAS,PTPRK,MAP3K1,AKAP13,ADD3,RHOA,CDC14B,AKAP10,DUSP4,LEF1
4	Antiproliferative Role of TOB in T Cell Signaling*	3.47	0.000338844	0.231		CCNA2,TGFBR1,CCNA1,TGFB2,TOB1,CDK2
5	Factors Promoting Cardiogenesis in Vertebrates	2.73	0.00186209	0.112		TGFBR1,SMAD9,FZD3,TGFBR3,TGFB2,LEF1,BMP7,DKK1,CDK2,PRKCA
6	Leukocyte Extravasation Signaling	2.62	0.00239883	0.0838	1.508	TIMP3,MMP16,CXCL12,RDX,JAM2,MMP10,ARHGAP5,WIPF1,CLDN23,RHOA,VAV3,CD44,DLC1,CTTN,MMP1,PRKCA
7	Inhibition of Matrix Metalloproteases	2.56	0.00275423	0.158		TIMP3,SDC1,MMP16,MMP10,TFPI2,MMP1
8	cAMP-mediated signaling	2.53	0.00295121	0.0798	-0.535	PRKACB,CALML5,GNAS,PTGER3,NPY1R,DUSP6,AKAP13,CAMK2D,AKAP14,ADRB1,AKAP10,DUSP4,PDE4D,PKIA,AGTR1,PTGER4,CAMK2B
9	RhoA Signaling	2.31	0.00489779	0.0932	0.302	ARHGAP5,CFL2,RHOA,ARPC5,IGF1R,RDX,CDC42EP3,PIP4K2A,DLC1,PLD1,SEPT2
10	RhoGDI Signaling	2.25	0.00562341	0.0814	-0.277	ARHGAP5,GNAS,CFL2,RHOA,ARPC5,RHOU,CD44,RDX,GNA14,ARHGEF10,DLC1,PIP4K2A,FNBP1,PRKCA
11	Gαq Signaling	2.06	0.00870964	0.0828	1.155	HRH1,HTR2C,CALML5,GNAS,RHOA,RHOU,RGS16,GNA14,PLD1,FNBP1,AGTR1,PRKCA
12	LPS/IL-1 Mediated Inhibition of RXR Function	1.98	0.0104713	0.0735	0.707	PPARA,MGST1,RARA,ACOX1,MAP3K1,SLC27A6,NR5A2,HS6ST2,IL1R1,ABCC3,ALDH3B2,FMO5,ABCC4,ACSL1,MAOA
13	Cardiac β-adrenergic Signaling	1.95	0.0112202	0.0833	-0.707	PRKACB,AKAP13,AKAP14,GNAS,ADRB1,PPP1R3C,PPM1L,AKAP10,PPP2R5C,PDE4D,PKIA
14	Xenobiotic Metabolism Signaling	1.89	0.0128825	0.0685		UGT2B28,MGST1,UGT2B17,MAP3K1,MAP3K5,FMO5,UGT2B15,CAMK2D,HSP90AB1,PPM1L,HS6ST2,PPP2R5C,ABCC3,ALDH3B2,MAOA,PRKCA,CAMK2B
15	Acetate Conversion to Acetyl-CoA	1.88	0.0131826	0.4		ACSS3,ACSL1
16	Melatonin Signaling	1.86	0.0138038	0.103	1.134	PRKACB,CALML5,PLCE1,CAMK2D,PLCL1,CAMK2B,PRKCA
17	Role of NFAT in Cardiac Hypertrophy	1.84	0.0144544	0.0747	1.387	PRKACB,CALML5,GNAS,TGFBR1,MAP3K1,PLCE1,CAMK2D,IGF1R,TGFB2,RCAN3,PLCL1,PRKCA,CAMK2B
18	G-Protein Coupled Receptor Signaling	1.83	0.0147911	0.0675		PRKACB,GNAS,PTGER3,NPY1R,DUSP6,RGS16,GNA14,HRH1,HTR2C,CAMK2D,ADRB1,DUSP4,PDE4D,AGTR1,PTGER4,PRKCA,CAMK2B
19	Granulocyte Adhesion and Diapedesis	1.75	0.0177828	0.075		HRH1,CXCL8,CXCL11,CLDN23,SDC1,MMP16,CXCL12,RDX,MMP10,CXCL17,IL1R1,MMP1
20	Cardiac Hypertrophy Signaling	1.74	0.018197	0.0688	1.291	PRKACB,CALML5,GNAS,TGFBR1,MAP3K1,GNA14,MAP3K5,PLCE1,ADRB1,RHOA,RHOU,TGFB2,IGF1R,PLCL1,FNBP1
*Passes the Benjamini-Hochberg Correction
